# Supplementary material for: Antibacterial and Synergistic Effects of Terminalia citrina Leaf Extracts Against Gastrointestinal Pathogens: Insights from Metabolomic Analysis
Source: Antibiotics (Basel). 2025 Jun 8;14(6):593. doi: 10.3390/antibiotics14060593 (PMC12189912; doi:10.3390/antibiotics14060593)
Supplement: Supplementary file 1 [file antibiotics-14-00593-s001.zip]

Archive with 1 entries (1 files):
- antibiotics-3651380-supplementary.pdf
